# Supplementary material for: Fimbrin phosphorylation by metaphase Cdk1 regulates actin cable dynamics in budding yeast
Source: Nat Commun. 2016 Apr 12;7:11265. doi: 10.1038/ncomms11265 (PMC4832064; doi:10.1038/ncomms11265)
Supplement: Supplementary Data 1 — Mass spectrometry data for Sac6 phosphorylation site mapping [file ncomms11265-s2.xls]

## Sheet: Sac6 WT (5 ug)
Locus	Sequence Count	Spectrum Count	Sequence Coverage	Length	MolWt	pI	Validation Status	Descriptive Name	HRedundancy	LRedundancy
YDR129C	4	9	0.104	642	71773	5.5	U	SAC6 SGDID:S000002536, Chr IV from 715247-713340,715379-715359, Genome Release 64-1-1, reverse complement, Verified ORF, "Fimbrin, actin-bundling protein; cooperates with Scp1p (calponin/transgelin) in the organization and maintenance of the actin cytoskeleton"	0	9
Unique	FileName	XCorr	DeltCN	Conf%	M+H+	CalcM+H+	PPM	TotalIntensity	SpR	Prob Score	pI	IonProportion	Redundancy	Sequence
*	MYS_5.4216.4216.3	5.1136	0.4756	100	2966.45	2960.45	-7	335656	2	7.87231	9.08	40.3	6	K.TGAAPQTTFNVAPNST(79.9663)PIVSTAATGLQHK.G
*	MYS_5.4509.4509.3	4.4528	0.4289	100	2962.46	2960.45	1.6	37275.9	4	7.89872	9.08	42.2	1	K.TGAAPQTTFNVAPNS(79.9663)TPIVSTAATGLQHK.G
*	MYS_5.19498.19498.4	4.5173	0.3129	100	4455.27	4453.14	29.1	47494.1	9	4.83919	4.41	33.3	1	N.PKLNLAFVAHLFNT(79.9663)HPGLEPIQEEEKPEIEEFDAEGER.E
*	MYS_5.17580.17580.5	3.853	0.327	100	4360.22	4356.09	28.1	58610.9	3	5.80287	4.41	39.1	1	P.KLNLAFVAHLFNT(79.9663)HPGLEPIQEEEKPEIEEFDAEGER.E

## Sheet: Clb2-ΔN-Cdk1+ Sac6 WT (5 ug)
Locus	Sequence Count	Spectrum Count	Sequence Coverage	Length	MolWt	pI	Validation Status	Descriptive Name	HRedundancy	LRedundancy
YDR129C	7	13	0.045	642	71773	5.5	U	SAC6 SGDID:S000002536, Chr IV from 715247-713340,715379-715359, Genome Release 64-1-1, reverse complement, Verified ORF, "Fimbrin, actin-bundling protein; cooperates with Scp1p (calponin/transgelin) in the organization and maintenance of the actin cytoskeleton"	0	13
Unique	FileName	XCorr	DeltCN	Conf%	M+H+	CalcM+H+	PPM	TotalIntensity	SpR	Prob Score	pI	IonProportion	Redundancy	Sequence
*	MYS_6.4417.4417.2	3.7965	0.3754	100	2961.44	2960.45	-4.5	28687.2	1	6.41516	9.08	67.9	2	K.TGAAPQTTFNVAPNST(79.9663)PIVSTAATGLQHK.G
*	MYS_6.4468.4468.2	5.2637	0.2795	100	2965.47	2960.45	338.6	198571	8	7.07788	9.08	50	3	K.TGAAPQTTFNVAPNS(79.9663)TPIVSTAATGLQHK.G
*	MYS_6.4033.4033.3	4.7595	0.5239	100	2961.47	2960.45	4.6	81264.9	41	7.36808	9.08	39.1	1	K.TGAAPQTTFNVAPNSTPIVST(79.9663)AATGLQHK.G
*	MYS_6.4416.4416.3	5.6545	0.4359	100	2965.48	2960.45	2.7	1.18351e+06	1	8.55937	9.08	43.1	4	K.TGAAPQTTFNVAPNST(79.9663)PIVSTAATGLQHK.G
*	MYS_6.6506.6506.2	3.4758	0.3906	100	1696.83	1692.82	-2.9	45539.2	2	6.90215	6.12	62.5	1	F.NVAPNST(79.9663)PIVSTAATGL.Q
*	MYS_6.2913.2913.2	3.8888	0.5413	100	1957.92	1957.94	-9	19821.2	1	9.60455	7.33	61.3	1	F.NVAPNST(79.9663)PIVSTAATGLQH.K
*	MYS_6.1737.1737.2	3.5858	0.4989	100	2086.02	2086.03	-4.9	16818.5	1	7.93346	9.08	74.2	1	F.NVAPNS(79.9663)TPIVSTAATGLQHK.G
