# Supplementary material for: Fimbrin phosphorylation by metaphase Cdk1 regulates actin cable dynamics in budding yeast
Source: Nat Commun. 2016 Apr 12;7:11265. doi: 10.1038/ncomms11265 (PMC4832064; doi:10.1038/ncomms11265)
Supplement: Supplementary Data 2 — Mass spectrometry data for SILAC coupled to LC-MS/MS. Includes all original data and calculated Light/Heavy ratios for all peptides identified for Sac6 WT (Light)/Sac6-T103A (Heavy). [file ncomms11265-s3.xlsx]

## Sheet: Ratio WT-T103A
LOCUS	Ratio WT/T103A	DESCRIPTION
YDR452W	0.287938	PPN1 SGDID:S000002860, Chr IV from 1362878-1364902, Genome Release 64-1-1, Verified ORF, "Vacuolar endopolyphosphatase with a role in phosphate metabolism; functions as a homodimer"
YLR325C	0.381323	RPL38 SGDID:S000004317, Chr XII from 781379-781143, Genome Release 64-1-1, reverse complement, Verified ORF, "Protein component of the large (60S) ribosomal subunit, has similarity to rat L38 ribosomal protein"
YDR098C	0.404669	YDR098C-A SGDID:S000007390, Chr IV from 651126-649804, Genome Release 64-1-1, reverse complement, transposable_element_gene, "Retrotransposon TYA Gag gene co-transcribed with TYB Pol; translated as TYA or TYA-TYB polyprotein; Gag is a nucleocapsid protein that is the structural constituent of virus-like particles (VLPs); similar to retroviral Gag"
YOL121C	0.424125	RPS19A SGDID:S000005481, Chr XV from 92440-92026,92850-92831, Genome Release 64-1-1, reverse complement, Verified ORF, "Protein component of the small (40S) ribosomal subunit, required for assembly and maturation of pre-40 S particles; mutations in human RPS19 are associated with Diamond Blackfan anemia; nearly identical to Rps19Bp"
YBR109C	0.478599	CMD1 SGDID:S000000313, Chr II from 458362-457919, Genome Release 64-1-1, reverse complement, Verified ORF, "Calmodulin; Ca++ binding protein that regulates Ca++ independent processes (mitosis, bud growth, actin organization, endocytosis, etc.) and Ca++ dependent processes (stress-activated pathways), targets include Nuf1p, Myo2p and calcineurin"
YPR080W	2.14397	TEF1 SGDID:S000006284, Chr XVI from 700594-701970, Genome Release 64-1-1, Verified ORF, "Translational elongation factor EF-1 alpha; also encoded by TEF2; functions in the binding reaction of aminoacyl-tRNA (AA-tRNA) to ribosomes; may also have a role in tRNA re-export from the nucleus"
YPL154C	2.20233	PEP4 SGDID:S000006075, Chr XVI from 260931-259714, Genome Release 64-1-1, reverse complement, Verified ORF, "Vacuolar aspartyl protease (proteinase A), required for the posttranslational precursor maturation of vacuolar proteinases; important for protein turnover after oxidative damage; synthesized as a zymogen, self-activates"
YFL039C	2.64981	ACT1 SGDID:S000001855, Chr VI from 54377-53260,54696-54687, Genome Release 64-1-1, reverse complement, Verified ORF, "Actin, structural protein involved in cell polarization, endocytosis, and other cytoskeletal functions"
YNL255C	3.03502	GIS2 SGDID:S000005199, Chr XIV from 167790-167329, Genome Release 64-1-1, reverse complement, Verified ORF, "Translational activator for mRNAs with internal ribosome entry sites; associates with polysomes and binds to a specific subset of mRNAs; ortholog of human ZNF9/CNBP, a gene involved in myotonic dystrophy type 2"
YOR007C	3.4786	SGT2 SGDID:S000005533, Chr XV from 339978-338938, Genome Release 64-1-1, reverse complement, Verified ORF, "Glutamine-rich cytoplasmic protein that serves as a scaffold for binding Get4/5p and other proteins required to mediate posttranslational insertion of tail-anchored proteins into the ER membrane; has similarity to human cochaperone SGT"
YJR145C	3.5214	RPS4A SGDID:S000003906, Chr X from 702798-702027,703068-703055, Genome Release 64-1-1, reverse complement, Verified ORF, "Protein component of the small (40S) ribosomal subunit; mutation affects 20S pre-rRNA processing; identical to Rps4Bp and has similarity to rat S4 ribosomal protein"
YHR010W	11.1362	RPL27A SGDID:S000001052, Chr VIII from 126521-126551,127113-127492, Genome Release 64-1-1, Verified ORF, "Protein component of the large (60S) ribosomal subunit, nearly identical to Rpl27Bp and has similarity to rat L27 ribosomal protein"
YDR171W	14.8599	HSP42 SGDID:S000002578, Chr IV from 806621-807748, Genome Release 64-1-1, Verified ORF, "Small heat shock protein (sHSP) with chaperone activity; forms barrel-shaped oligomers that suppress unfolded protein aggregation; involved in cytoskeleton reorganization after heat shock"
YCR012W	0.996109	PGK1 SGDID:S000000605, Chr III from 137746-138996, Genome Release 64-1-1, Verified ORF, "3-phosphoglycerate kinase, catalyzes transfer of high-energy phosphoryl groups from the acyl phosphate of 1,3-bisphosphoglycerate to ADP to produce ATP; key enzyme in glycolysis and gluconeogenesis"	PGK1 SGDID:S000000605, Chr III from 137746-138996, Genome Release 64-1-1, Verified ORF, "3-phosphoglycerate kinase, catalyzes transfer of high-energy phosphoryl groups from the acyl phosphate of 1,3-bisphosphoglycerate to ADP to produce ATP; key enzyme in glycolysis and gluconeogenesis"

## Sheet: Raw SILAC data
Locus		Spectrum Count	Sequence Coverage	Length	MolWt	pI	Validation Status	NSAF	EMPAI	Descriptive Name	HRedundancy	LRedundancy
YDR452W		9	0.077	674	78344	6.9	U	0.000333297	0.193988	PPN1 SGDID:S000002860, Chr IV from 1362878-1364902, Genome Release 64-1-1, Verified ORF, "Vacuolar endopolyphosphatase with a role in phosphate metabolism; functions as a homodimer"	2	7
Unique	FileName	XCorr	DeltCN	Conf%	M+H+	CalcM+H+	PPM	TotalIntensity	SpR	Prob Score	pI	IonProportion	Redundancy	Sequence
*	20140801_10.8163.8163.3	4.559	0.412	100	3384.64	3383.64	1.5	2895.1	1	8.71996	6.22	25	4	R.FLHITDIHPDPYYVEGSSIDAVCHTGKPSK.K
*	20140801_9.8399.8399.3	4.0193	0.4814	100	3383.64	3383.64	0.9	3734.7	3	7.5841	6.22	27.3	2	R.FLHITDIHPDPYYVEGSSIDAVCHTGKPSK.K
*	H20140801_9.8232.8232.3	2.298	0.4246	99.7	3400.68	3399.66	3.3	757.7	6	6.00554	6.22	12.2	1	R.FLHITDIHPDPYYVEGSSIDAVCHTGKPSK.K
*	20140801_7.4317.4317.2	2.5563	0.3754	100	1304.75	1303.75	-1.4	6311.4	2	6.29126	9.08	60	1	K.VWLSGHVPPIAK.N
*	H20140801_3.3484.3484.2	2.2888	0.3193	99.9	1293.68	1293.68	0.5	110528	1	5.16101	6.56	87.5	1	R.LYENKPAWEK.Y
Locus		Spectrum Count	Sequence Coverage	Length	MolWt	pI	Validation Status	NSAF	EMPAI	Descriptive Name	HRedundancy	LRedundancy
YLR325C		32	0.359	78	8827	10.9	U	0.0118081	1.2856	RPL38 SGDID:S000004317, Chr XII from 781379-781143, Genome Release 64-1-1, reverse complement, Verified ORF, "Protein component of the large (60S) ribosomal subunit, has similarity to rat L38 ribosomal protein"	5	28
Unique	FileName	XCorr	DeltCN	Conf%	M+H+	CalcM+H+	PPM	TotalIntensity	SpR	Prob Score	pI	IonProportion	Redundancy	Sequence
*	20140801_4.6269.6269.2	4.8223	0.2956	100	1779.96	1779.96	0.1	52156.6	1	6.00671	8.8	82.1	2	K.VRGSSSLYTLVINDAGK.A
*	20140801_5.5443.5443.2	3.846	0.1916	99.9	1780.97	1779.96	2.1	11269.6	11	4.18779	8.8	41.4	1	K.VRGSSSLYTLVINDAGK.A
*	H20140801_4.6419.6419.2	4.8199	0.3839	100	1798.99	1797.98	3.4	39126	1	7.38539	8.8	75	2	K.VRGSSSLYTLVINDAGK.A
*	20140801_2.8807.8807.2	3.3452	0.3354	100	1527.8	1524.79	1.6	358652	3	6.56392	6.56	56.5	1	R.GSSSLYTLVINDAGK.A
*	20140801_3a.9766.9766.2	3.1583	0.4419	100	1524.79	1524.79	-0.5	84161.8	1	6.82864	6.56	81	2	R.GSSSLYTLVINDAGK.A
*	20140801_6.7375.7375.2	4.0604	0.3976	100	1525.79	1524.79	-2.5	13091.8	1	7.85809	6.56	63.6	6	R.GSSSLYTLVINDAGK.A
*	20140801_7.7233.7233.2	3.5888	0.4424	100	1524.79	1524.79	1.6	8676.9	1	7.59032	6.56	63.6	6	R.GSSSLYTLVINDAGK.A
*	20140801_6.3551.3551.2	3.791	0.356	100	1238.79	1237.79	0.6	6617.4	1	6.52758	10.04	88.9	1	K.KLIQSLPPTLK.V
*	20140801_7.3877.3877.2	4.1539	0.4011	100	1237.79	1237.79	0.5	28891.5	1	7.59127	10.04	100	4	K.KLIQSLPPTLK.V
*	20140801_8.4039.4039.2	3.4809	0.4119	100	1237.79	1237.79	0.3	5530.8	1	6.60723	10.04	88.9	4	K.KLIQSLPPTLK.V
*	H20140801_6.3678.3678.2	2.9036	0.2788	100	1253.82	1253.82	0.8	6514	1	6.57581	10.04	83.3	1	K.KLIQSLPPTLK.V
*	H20140801_7.3897.3897.2	3.8822	0.3391	100	1253.82	1253.82	-0.2	54219	1	6.62792	10.04	88.9	2	K.KLIQSLPPTLK.V
Locus		Spectrum Count	Sequence Coverage	Length	MolWt	pI	Validation Status	NSAF	EMPAI	Descriptive Name	HRedundancy	LRedundancy
YDR098C		82	0.252	440	49057	8.2	U	0.00541184	0.786488	YDR098C-A SGDID:S000007390, Chr IV from 651126-649804, Genome Release 64-1-1, reverse complement, transposable_element_gene, "Retrotransposon TYA Gag gene co-transcribed with TYB Pol; translated as TYA or TYA-TYB polyprotein; Gag is a nucleocapsid protein that is the structural constituent of virus-like particles (VLPs); similar to retroviral Gag"	22	60
Unique	FileName	XCorr	DeltCN	Conf%	M+H+	CalcM+H+	PPM	TotalIntensity	SpR	Prob Score	pI	IonProportion	Redundancy	Sequence
	20140801_11.8298.8298.3	3.1517	0.3117	99.7	2387.25	2386.24	3.2	13611.3	4	4.80436	9.68	35.1	1	K.KYVRPPPMLTSPNDFPNWVK.T
	20140801_12.6493.6493.3	5.9172	0.4114	100	2387.24	2386.24	0	16464.4	1	8.1111	9.68	55.2	3	K.KYVRPPPMLTSPNDFPNWVK.T
	20140801_11.9789.9789.3	4.5024	0.504	100	2260.15	2258.14	2.3	14763.5	1	7.72871	8.8	52.8	3	K.YVRPPPMLTSPNDFPNWVK.T
	H20140801_10.9737.9737.3	3.2888	0.3212	99.9	2279.18	2276.16	3.7	4719.4	2	5.63921	8.8	39.7	1	K.YVRPPPMLTSPNDFPNWVK.T
	H20140801_11.9061.9061.3	3.7797	0.4104	100	2276.17	2276.16	1.9	4386.6	1	6.55118	8.8	50	2	K.YVRPPPMLTSPNDFPNWVK.T
	20140801_7.7060.7060.2	3.6982	0.5067	100	2125.2	2124.19	2.2	9180.2	1	8.11648	10.99	50	2	K.FLQNSNLGGIIPTVNGKPVR.Q
	20140801_8.6939.6939.2	4.9	0.5451	100	2125.2	2124.19	-0.2	7938.7	1	9.91722	10.99	60.6	1	K.FLQNSNLGGIIPTVNGKPVR.Q
	20140801_7.7240.7240.3	3.8444	0.2973	99.9	2125.19	2124.19	-0.4	11317.5	1	5.92071	10.99	45.2	1	K.FLQNSNLGGIIPTVNGKPVR.Q
	20140801_8.6819.6819.3	4.4092	0.4017	100	2125.2	2124.19	1.4	4826.7	1	7.08599	10.99	50.8	1	K.FLQNSNLGGIIPTVNGKPVR.Q
	20140801_9.7092.7092.3	4.3154	0.4078	100	2125.2	2124.19	1.8	5973.1	1	6.92629	10.99	57.1	1	K.FLQNSNLGGIIPTVNGKPVR.Q
	H20140801_7.7004.7004.2	3.3355	0.2454	99.9	2143.21	2142.21	-2.7	4880.8	1	6.05618	10.99	50	1	K.FLQNSNLGGIIPTVNGKPVR.Q
	H20140801_8.6945.6945.3	3.7627	0.4076	100	2142.22	2142.21	0.2	15579.7	2	7.12242	10.99	44.4	1	K.FLQNSNLGGIIPTVNGKPVR.Q
	20140801_5.25671.25671.3	4.2353	0.5344	100	3363.71	3362.7	3.3	4226.4	1	8.12486	4.14	36.6	1	R.QITDDELTFLYNTFQIFAPSQFLPTWVK.D
	20140801_6.25638.25638.3	3.4573	0.3117	99.8	3363.72	3362.7	4.2	3922.7	2	5.91384	4.14	30.4	1	R.QITDDELTFLYNTFQIFAPSQFLPTWVK.D
	H20140801_5.25884.25884.3	3.0802	0.4002	99.9	3372.73	3370.71	4.4	3423.6	9	6.28889	4.14	25	1	R.QITDDELTFLYNTFQIFAPSQFLPTWVK.D
	20140801_4.2535.2535.2	3.8735	0.2806	100	1250.66	1250.66	-1.4	42511.7	1	5.38952	9.08	88.9	2	R.LNNNGIHINNK.V
	20140801_2.4045.4045.2	2.2439	0.312	99.9	990.52	990.522	-1.8	217908	1	6.32603	8.26	100	1	K.VACQLIMR.G
	20140801_10.15646.15646.3	4.0465	0.3754	100	2815.39	2814.39	0.2	6921.5	3	7.40875	4.84	33.3	6	R.HLNMTVAELFLDIHAIYEEQQGSR.N
	20140801_6.16597.16597.3	5.7664	0.504	100	2816.39	2814.39	-0.5	6279.9	1	9.7047	4.84	50.8	9	R.HLNMTVAELFLDIHAIYEEQQGSR.N
	20140801_7.15962.15962.3	5.51	0.4441	100	2814.39	2814.39	-0.1	10536.5	1	9.93977	4.84	49.2	10	R.HLNMTVAELFLDIHAIYEEQQGSR.N
	20140801_8.16095.16095.3	5.8932	0.5494	100	2815.4	2814.39	2.3	12837	1	10.2601	4.84	46.2	9	R.HLNMTVAELFLDIHAIYEEQQGSR.N
	20140801_9.15943.15943.3	3.7866	0.388	100	2814.39	2814.39	1.5	3471.1	1	7.40482	4.84	30.3	4	R.HLNMTVAELFLDIHAIYEEQQGSR.N
	20140801_11.14869.14869.4	3.7667	0.3162	99.9	2815.4	2814.39	3.2	2989.5	7	5.55663	4.84	31	1	R.HLNMTVAELFLDIHAIYEEQQGSR.N
	20140801_6.16176.16176.4	3.3488	0.3232	99.8	2815.4	2814.39	1.6	4681.1	1	5.2475	4.84	35.7	1	R.HLNMTVAELFLDIHAIYEEQQGSR.N
	20140801_7.16410.16410.4	3.4278	0.3351	99.9	2815.4	2814.39	3.8	3377.3	1	5.64715	4.84	31.4	2	R.HLNMTVAELFLDIHAIYEEQQGSR.N
	H20140801_10.15457.15457.3	3.5395	0.3358	99.9	2825.41	2824.4	3.5	5860.6	63	5.48079	4.84	28.1	3	R.HLNMTVAELFLDIHAIYEEQQGSR.N
	H20140801_7.16294.16294.3	4.2451	0.421	100	2824.4	2824.4	1.1	5165.8	1	6.53706	4.84	39.1	5	R.HLNMTVAELFLDIHAIYEEQQGSR.N
	H20140801_8.15915.15915.3	5.8896	0.497	100	2824.4	2824.4	1.5	8190.9	1	9.15757	4.84	52.4	6	R.HLNMTVAELFLDIHAIYEEQQGSR.N
	H20140801_9.15871.15871.3	3.7193	0.3684	100	2827.4	2824.4	-1.8	8066.8	5	6.10388	4.84	33.9	2	R.HLNMTVAELFLDIHAIYEEQQGSR.N
Locus		Spectrum Count	Sequence Coverage	Length	MolWt	pI	Validation Status	NSAF	EMPAI	Descriptive Name	HRedundancy	LRedundancy
YOL121C		18	0.347	144	15917	9.6	U	0.00421205	1.22331	RPS19A SGDID:S000005481, Chr XV from 92440-92026,92850-92831, Genome Release 64-1-1, reverse complement, Verified ORF, "Protein component of the small (40S) ribosomal subunit, required for assembly and maturation of pre-40 S particles; mutations in human RPS19 are associated with Diamond Blackfan anemia; nearly identical to Rps19Bp"	5	13
Unique	FileName	XCorr	DeltCN	Conf%	M+H+	CalcM+H+	PPM	TotalIntensity	SpR	Prob Score	pI	IonProportion	Redundancy	Sequence
	20140801_12.13823.13823.2	3.3076	0.4686	100	1929.96	1928.95	2.9	18602.1	1	7.87717	4.46	55.6	1	R.DVAAQDFINAYASFLQR.Q
	20140801_2.18468.18468.2	4.0107	0.3932	100	1929.96	1928.95	4.6	34932.9	1	7.2066	4.46	73.1	2	R.DVAAQDFINAYASFLQR.Q
	20140801_12.14013.14013.3	4.2314	0.453	100	1929.96	1928.95	2.9	9037.6	1	7.69308	4.46	46.4	6	R.DVAAQDFINAYASFLQR.Q
	20140801_2.18802.18802.3	3.2306	0.5073	100	1929.95	1928.95	0.7	40523.9	1	8.02616	4.46	55.6	1	R.DVAAQDFINAYASFLQR.Q
	H20140801_12.13987.13987.3	3.9034	0.3653	100	1938.97	1938.96	3.6	9375.1	11	6.47054	4.46	38.9	1	R.DVAAQDFINAYASFLQR.Q
	20140801_3.6448.6448.2	2.7925	0.287	99.9	1544.87	1544.87	-0.4	107798	1	5.26656	6.56	73.9	1	R.QGKLEVPGYVDIVK.T
	H20140801_3.6629.6629.2	2.8387	0.3893	100	1560.89	1560.9	-2.2	124544	1	6.97266	6.56	68.2	4	R.QGKLEVPGYVDIVK.T
	20140801_3.2570.2570.2	2.36	0.2901	99.8	1069.54	1069.54	-0.1	55332.9	1	6.22175	7.33	76.5	1	K.HIDASGSINR.K
	20140801_2.4841.4841.2	2.5477	0.232	99.7	955.58	955.582	-2	215598	1	6.10042	6.56	100	1	K.IGIVEISPK.G
Locus		Spectrum Count	Sequence Coverage	Length	MolWt	pI	Validation Status	NSAF	EMPAI	Descriptive Name	HRedundancy	LRedundancy
YBR109C		6	0.633	147	16135	4.3	U	0.00106973	3.29536	CMD1 SGDID:S000000313, Chr II from 458362-457919, Genome Release 64-1-1, reverse complement, Verified ORF, "Calmodulin; Ca++ binding protein that regulates Ca++ independent processes (mitosis, bud growth, actin organization, endocytosis, etc.) and Ca++ dependent processes (stress-activated pathways), targets include Nuf1p, Myo2p and calcineurin"	2	4
Unique	FileName	XCorr	DeltCN	Conf%	M+H+	CalcM+H+	PPM	TotalIntensity	SpR	Prob Score	pI	IonProportion	Redundancy	Sequence
*	20140801_3a.25010.25010.3	4.0016	0.3979	100	4109.94	4106.93	-0.8	5902.8	2	6.65203	3.95	30.2	1	R.SLGLSPSEAEVNDLMNEIDVDGNHQIEFSEFLALMSR.Q
*	20140801_2.6513.6513.2	3.8639	0.3596	100	1677.88	1676.89	-2.5	123688	1	6.19395	4.72	78.6	2	K.VFDKNGDGLISAAELK.H
*	20140801_3.3053.3053.2	2.2149	0.3621	100	983.552	983.552	0	85270.5	1	7.73468	7.33	93.3	1	K.HVLTSIGEK.L
*	H20140801_3.3137.3137.2	2.439	0.3978	100	991.563	991.566	-3	174087	1	6.73368	7.33	93.3	1	K.HVLTSIGEK.L
*	H20140801_3a.5078.5078.2	2.1407	0.3554	99.9	991.564	991.566	-1.8	53747.9	1	6.07619	7.33	100	1	K.HVLTSIGEK.L
Locus		Spectrum Count	Sequence Coverage	Length	MolWt	pI	Validation Status	NSAF	EMPAI	Descriptive Name	HRedundancy	LRedundancy
YCR012W		48	0.5	416	44738	7.6	U	0.00437405	2.16228	PGK1 SGDID:S000000605, Chr III from 137746-138996, Genome Release 64-1-1, Verified ORF, "3-phosphoglycerate kinase, catalyzes transfer of high-energy phosphoryl groups from the acyl phosphate of 1,3-bisphosphoglycerate to ADP to produce ATP; key enzyme in glycolysis and gluconeogenesis"	15	33
Unique	FileName	XCorr	DeltCN	Conf%	M+H+	CalcM+H+	PPM	TotalIntensity	SpR	Prob Score	pI	IonProportion	Redundancy	Sequence
*	H20140801_2.6443.6443.2	2.4431	0.2846	99.9	1038.59	1038.59	-0.1	144267	1	5.42693	4.46	100	1	K.LSVQDLDLK.D
*	20140801_7.3091.3091.2	2.713	0.4515	100	1668.9	1667.9	1.8	2460.2	1	7.65025	9.08	61.5	1	R.YVVLASHLGRPNGER.N
*	20140801_8.3325.3325.2	2.9406	0.2899	99.9	1668.9	1667.9	-0.6	4192.1	1	5.81293	9.08	46.2	1	R.YVVLASHLGRPNGER.N
*	20140801_2.9199.9199.2	3.3441	0.3465	100	1440.82	1439.82	-1.6	203462	1	6.9836	6.56	73.9	2	K.ASAPGSVILLENLR.Y
*	20140801_2.8928.8928.3	3.5514	0.3368	100	1439.82	1439.82	-0.8	109879	1	6.5458	6.56	68.3	1	K.ASAPGSVILLENLR.Y
*	20140801_8.10115.10115.3	5.0228	0.5047	100	2519.24	2519.24	0.5	6012.1	1	8.87559	6.48	52.3	1	K.FRHELSSLADVYINDAFGTAHR.A
*	20140801_9.10017.10017.3	5.9549	0.5136	100	2521.25	2519.24	1.7	5090.3	1	9.0201	6.48	43.1	1	K.FRHELSSLADVYINDAFGTAHR.A
*	20140801_9.10027.10027.4	3.1689	0.3521	99.9	2519.25	2519.24	3.3	2359.1	1	5.91428	6.48	30.7	1	K.FRHELSSLADVYINDAFGTAHR.A
*	H20140801_11.10026.10026.3	5.5721	0.5361	100	2540.27	2539.26	3.3	13169.7	1	8.40144	6.48	49.2	4	K.FRHELSSLADVYINDAFGTAHR.A
*	H20140801_12.8470.8470.3	6.1924	0.5062	100	2540.26	2539.26	-0.7	12857.6	1	9.24703	6.48	49.3	2	K.FRHELSSLADVYINDAFGTAHR.A
*	H20140801_12.8281.8281.4	3.5964	0.3589	100	2540.27	2539.26	1.2	8047.9	1	5.65239	6.48	44.3	1	K.FRHELSSLADVYINDAFGTAHR.A
*	20140801_3a.6712.6712.2	3.5486	0.5546	100	1444.7	1444.7	-1.4	60150.7	1	9.57455	7.33	81.8	2	R.AHSSMVGFDLPQR.A
*	20140801_4.4548.4548.2	3.6335	0.3792	100	1444.7	1444.7	-1.1	15358.3	1	9.75877	7.33	81.8	2	R.AHSSMVGFDLPQR.A
*	20140801_6.9737.9737.2	5.117	0.4438	100	1768.02	1768.01	1.9	42994.6	1	7.44907	9.08	81.5	3	K.ALENPTRPFLAILGGAK.V
*	20140801_5.8780.8780.3	4.1314	0.5314	100	1768.02	1768.01	3	241582	1	8.07871	9.08	72.7	1	K.ALENPTRPFLAILGGAK.V
*	20140801_6.9428.9428.3	3.1916	0.4032	100	1768.01	1768.01	-1	4143.1	2	6.2555	9.08	42.2	1	K.ALENPTRPFLAILGGAK.V
*	20140801_7.9990.9990.3	3.1736	0.3938	100	1768.02	1768.01	2.3	6620	1	7.57745	9.08	57.8	2	K.ALENPTRPFLAILGGAK.V
*	20140801_8.10244.10244.3	3.861	0.3957	100	1769.02	1768.01	2.7	3496	1	6.78346	9.08	52.4	1	K.ALENPTRPFLAILGGAK.V
*	H20140801_5.8807.8807.2	4.9281	0.4626	100	1786.04	1786.03	0.6	274674	1	7.33033	9.08	85.2	1	K.ALENPTRPFLAILGGAK.V
*	H20140801_6.9697.9697.2	4.8025	0.3433	100	1787.04	1786.03	-0.5	9004.7	1	6.93681	9.08	67.9	2	K.ALENPTRPFLAILGGAK.V
*	H20140801_5.8803.8803.3	4.3089	0.3267	100	1787.04	1786.03	0.5	135582	1	6.77019	9.08	76.1	1	K.ALENPTRPFLAILGGAK.V
*	H20140801_8.10119.10119.3	3.3745	0.2505	99.6	1786.04	1786.03	1.4	2736.6	1	5.96999	9.08	42.2	1	K.ALENPTRPFLAILGGAK.V
*	20140801_2.11372.11372.2	4.6193	0.4432	100	2346.23	2345.22	2.6	20417.1	1	6.55294	4.25	61.3	1	K.VLENTEIGDSIFDKAGAEIVPK.L
*	20140801_2.11565.11565.3	4.154	0.3192	100	2347.23	2345.22	-1.7	177145	1	5.53539	4.25	48.3	1	K.VLENTEIGDSIFDKAGAEIVPK.L
*	20140801_2.6448.6448.2	5.224	0.4935	100	2328.13	2327.13	0.7	39671.1	1	9.29289	4.4	75	3	K.TVTDKEGIPAGWQGLDNGPESR.K
*	H20140801_2.6362.6362.3	3.1443	0.3713	99.9	2347.15	2345.15	-1.9	159790	7	5.52633	4.4	37.3	2	K.TVTDKEGIPAGWQGLDNGPESR.K
*	20140801_3a.13033.13033.2	4.5741	0.5793	100	1720.87	1719.87	-3.9	68468	1	8.81593	4.46	79.2	3	K.TIVWNGPPGVFEFEK.F
*	20140801_2.3860.3860.2	4.0879	0.4196	100	1918.02	1918.02	-3.2	181063	1	8.06344	8.8	57.7	1	K.SSAAGNTVIIGGGDTATVAKK.Y
*	20140801_6.9847.9847.3	6.88	0.662	100	3054.66	3053.65	1	153167	1	12.3822	5.74	63	1	K.ISHVSTGGGASLELLEGKELPGVAFLSEKK.-
*	20140801_7.10064.10064.3	3.2686	0.3559	99.9	3055.65	3053.65	-3.2	4500.4	1	6.38972	5.74	30.1	1	K.ISHVSTGGGASLELLEGKELPGVAFLSEKK.-
*	20140801_6.9870.9870.4	5.4961	0.456	100	3054.66	3053.65	1.9	84566.3	1	8.68263	5.74	43.2	1	K.ISHVSTGGGASLELLEGKELPGVAFLSEKK.-
*	20140801_2.8829.8829.2	2.0168	0.3391	99.7	1190.65	1189.65	-1.2	158496	2	5.53022	4.46	72.2	1	K.ELPGVAFLSEK.K
Locus		Spectrum Count	Sequence Coverage	Length	MolWt	pI	Validation Status	NSAF	EMPAI	Descriptive Name	HRedundancy	LRedundancy
YPR080W		275	0.535	458	50033	9	U	0.0215323	2.42768	TEF1 SGDID:S000006284, Chr XVI from 700594-701970, Genome Release 64-1-1, Verified ORF, "Translational elongation factor EF-1 alpha; also encoded by TEF2; functions in the binding reaction of aminoacyl-tRNA (AA-tRNA) to ribosomes; may also have a role in tRNA re-export from the nucleus"	103	172
Unique	FileName	XCorr	DeltCN	Conf%	M+H+	CalcM+H+	PPM	TotalIntensity	SpR	Prob Score	pI	IonProportion	Redundancy	Sequence
	20140801_10.4237.4237.2	5.5205	0.6263	100	1561.85	1560.85	0.6	3760.6	1	13.6405	7.41	88	6	K.SHINVVVIGHVDSGK.S
	20140801_11.4220.4220.2	3.4723	0.3996	100	1561.86	1560.85	2.4	1770.4	1	8.79771	7.41	56	6	K.SHINVVVIGHVDSGK.S
	20140801_12.2731.2731.2	3.5357	0.4286	100	1560.85	1560.85	0.9	1470.9	1	9.64214	7.41	60	8	K.SHINVVVIGHVDSGK.S
	20140801_5.3363.3363.2	4.4645	0.4741	100	1561.85	1560.85	0	17404.6	1	9.26798	7.41	87	4	K.SHINVVVIGHVDSGK.S
	20140801_6.4077.4077.2	5.7724	0.6292	100	1561.85	1560.85	-2.5	11755.5	1	11.3372	7.41	92	14	K.SHINVVVIGHVDSGK.S
	20140801_7.4160.4160.2	5.4588	0.6107	100	1560.85	1560.85	-2.6	19702	1	13.8945	7.41	92	15	K.SHINVVVIGHVDSGK.S
	20140801_8.4122.4122.2	5.3944	0.5868	100	1560.85	1560.85	-0.7	12033.5	1	15.557	7.41	88	5	K.SHINVVVIGHVDSGK.S
	20140801_9.4218.4218.2	3.0962	0.4823	100	1560.85	1560.85	2.4	1182.6	1	9.41071	7.41	60.9	3	K.SHINVVVIGHVDSGK.S
	20140801_10.30326.30326.3	2.8385	0.3807	99.9	1560.85	1560.85	2.4	1055.2	1	7.09869	7.41	46.2	1	K.SHINVVVIGHVDSGK.S
	20140801_6.6582.6582.3	3.4001	0.3816	100	1561.85	1560.85	-0.4	5388.1	2	6.98575	7.41	54.8	15	K.SHINVVVIGHVDSGK.S
	20140801_7.13319.13319.3	3.2695	0.5288	100	1560.85	1560.85	0.9	10965	1	8.0936	7.41	56.5	8	K.SHINVVVIGHVDSGK.S
	20140801_8.13552.13552.3	3.1046	0.4111	100	1561.86	1560.85	5	5436.8	1	6.78396	7.41	58.1	10	K.SHINVVVIGHVDSGK.S
	20140801_9.10640.10640.3	3.2437	0.3025	99.9	1561.86	1560.85	2.5	8944.1	1	6.68968	7.41	62.8	1	K.SHINVVVIGHVDSGK.S
	H20140801_10.4094.4094.2	3.3444	0.4379	100	1568.87	1568.86	1.6	3712.8	1	7.67038	7.41	75	1	K.SHINVVVIGHVDSGK.S
	H20140801_12.2631.2631.2	2.3968	0.356	99.9	1568.87	1568.86	1.2	707.6	1	6.95185	7.41	45.5	4	K.SHINVVVIGHVDSGK.S
	H20140801_6.4302.4302.2	4.8149	0.4997	100	1569.86	1568.86	-4.6	6477.7	1	10.5047	7.41	80	16	K.SHINVVVIGHVDSGK.S
	H20140801_7.3730.3730.2	4.4699	0.5389	100	1568.86	1568.86	0.9	6239.5	1	9.91156	7.41	88	17	K.SHINVVVIGHVDSGK.S
	H20140801_8.4433.4433.2	3.6979	0.4197	100	1568.86	1568.86	0.2	8608.1	1	8.09919	7.41	72	5	K.SHINVVVIGHVDSGK.S
	H20140801_9.3620.3620.2	2.0513	0.4732	100	1568.87	1568.86	3	1160.2	1	7.90391	7.41	52.4	1	K.SHINVVVIGHVDSGK.S
	H20140801_6.8431.8431.3	2.9284	0.2947	99.6	1569.87	1568.86	0.1	2752.5	1	5.71322	7.41	50	2	K.SHINVVVIGHVDSGK.S
	H20140801_2.5373.5373.2	1.9335	0.3452	99.9	902.483	902.486	-3	106222	1	5.90466	6.56	100	1	K.YAWVLDK.L
	H20140801_3.3853.3853.2	3.7392	0.4184	100	1365.71	1365.71	-2	862058	1	8.82347	7.33	85	1	K.YQVTVIDAPGHR.D
	H20140801_3a.5946.5946.2	2.8569	0.2682	99.9	1368.72	1365.71	-4.7	104560	1	4.57219	7.33	70	1	K.YQVTVIDAPGHR.D
	20140801_4.5536.5536.2	4.857	0.3939	100	1859.99	1858.98	0.4	40939.7	1	6.96926	7.33	76	3	K.YQVTVIDAPGHRDFIK.N
	20140801_5.4158.4158.2	5.4496	0.4624	100	1858.98	1858.98	1.1	18718.5	1	9.95301	7.33	81.5	2	K.YQVTVIDAPGHRDFIK.N
	20140801_6.4916.4916.2	3.4036	0.4664	100	1858.98	1858.98	0.9	8249	1	8.15025	7.33	59.3	2	K.YQVTVIDAPGHRDFIK.N
	20140801_7.4618.4618.2	3.3783	0.3986	100	1858.98	1858.98	-0.5	3763.8	1	7.58277	7.33	51.9	3	K.YQVTVIDAPGHRDFIK.N
	H20140801_4.5001.5001.2	5.5925	0.5335	100	1878.01	1877	0.9	14113.8	1	10.5569	7.33	81.5	1	K.YQVTVIDAPGHRDFIK.N
	H20140801_5.3989.3989.3	2.7989	0.3111	99.6	1878.01	1877	1.7	12443	46	5.90376	7.33	40	1	K.YQVTVIDAPGHRDFIK.N
	20140801_12.6729.6729.2	2.6298	0.3504	100	1326.76	1326.75	3.1	2566.6	1	7.43261	7.33	66.7	2	R.EHALLAFTLGVR.Q
	H20140801_10.7941.7941.2	2.8204	0.4676	100	1336.76	1336.76	-0.2	3313.6	1	8.55597	7.33	73.7	2	R.EHALLAFTLGVR.Q
	H20140801_11.7497.7497.2	2.1376	0.33	99.7	1336.76	1336.76	1.1	1453.8	1	6.8991	7.33	52.6	1	R.EHALLAFTLGVR.Q
	H20140801_5.7071.7071.2	3.7782	0.472	100	1336.76	1336.76	0.4	14552.8	1	9.37157	7.33	80	1	R.EHALLAFTLGVR.Q
	20140801_3.6313.6313.2	4.4444	0.4131	100	1583.85	1582.85	-0.9	224821	1	6.96401	6.56	90.9	4	R.FQEIVKETSNFIK.K
	H20140801_3.6424.6424.2	4.0794	0.498	100	1598.88	1598.88	0.2	129565	1	7.55789	6.56	95.5	4	R.FQEIVKETSNFIK.K
	H20140801_3a.7181.7181.2	4.5313	0.3608	100	1734.98	1734.99	-0.4	31891.9	1	6.95227	8.64	95.8	2	R.FQEIVKETSNFIKK.V
	H20140801_4.5067.5067.3	2.8415	0.3817	100	1734.99	1734.99	0.8	16332.9	1	5.62932	8.64	60	1	R.FQEIVKETSNFIKK.V
	20140801_3a.891.891.2	4.714	0.5881	100	2910.41	2908.4	0.8	118232	1	10.0235	4.46	72.4	4	K.TVPFVPISGWNGDNMIEATTNAPWYK.G
	20140801_3a.11079.11079.3	4.8962	0.4143	100	2367.3	2363.29	-0.9	101249	1	6.85888	4.89	50.9	3	K.TLLEAIDAIEQPSRPTDKPLR.L
	20140801_4.8881.8881.3	4.2464	0.4327	100	2364.3	2363.29	1.3	66976.6	1	7.4278	4.89	45.8	1	K.TLLEAIDAIEQPSRPTDKPLR.L
	20140801_3a.10928.10928.4	3.0433	0.3314	99.8	2364.3	2363.29	1.1	76242.6	1	5.16784	4.89	39.8	1	K.TLLEAIDAIEQPSRPTDKPLR.L
	20140801_10.11694.11694.3	3.6826	0.3468	100	3321.84	3319.83	2.3	5391.9	25	5.94073	5.02	25.7	1	K.TLLEAIDAIEQPSRPTDKPLRLPLQDVYK.I
	20140801_6.11934.11934.3	4.7756	0.4461	100	3322.83	3319.83	-2.8	12984.5	44	7.28159	5.02	27.3	4	K.TLLEAIDAIEQPSRPTDKPLRLPLQDVYK.I
	20140801_7.11811.11811.3	6.6734	0.5928	100	3321.83	3319.83	-0.6	54744.8	1	9.52618	5.02	48.7	3	K.TLLEAIDAIEQPSRPTDKPLRLPLQDVYK.I
	20140801_8.11866.11866.3	6.2378	0.5678	100	3320.83	3319.83	1.2	65908.6	1	9.76099	5.02	39.5	2	K.TLLEAIDAIEQPSRPTDKPLRLPLQDVYK.I
	20140801_9.11878.11878.3	5.2024	0.4263	100	3320.84	3319.83	2.1	9701.5	1	7.71316	5.02	37.7	1	K.TLLEAIDAIEQPSRPTDKPLRLPLQDVYK.I
	20140801_8.11845.11845.4	3.3454	0.3481	99.9	3320.83	3319.83	1.6	78612.4	10	5.32952	5.02	29.4	1	K.TLLEAIDAIEQPSRPTDKPLRLPLQDVYK.I
	20140801_9.11817.11817.5	3.2795	0.3753	99.9	3320.84	3319.83	2.6	10187.2	40	5.42633	5.02	30.1	1	K.TLLEAIDAIEQPSRPTDKPLRLPLQDVYK.I
	H20140801_7.11878.11878.3	6.9801	0.5503	100	3359.88	3355.87	-1.9	31339.2	1	8.88136	5.02	40.8	2	K.TLLEAIDAIEQPSRPTDKPLRLPLQDVYK.I
	H20140801_8.11934.11934.3	5.623	0.4617	100	3359.88	3355.87	-0.6	43255.2	1	8.33549	5.02	41.7	2	K.TLLEAIDAIEQPSRPTDKPLRLPLQDVYK.I
	H20140801_9.11339.11339.3	4.2305	0.3196	100	3356.88	3355.87	2.3	11305.2	8	5.32075	5.02	30.1	1	K.TLLEAIDAIEQPSRPTDKPLRLPLQDVYK.I
	H20140801_7.11812.11812.4	3.3529	0.3606	99.9	3356.87	3355.87	0.1	52076.3	24	6.08361	5.02	29.2	1	K.TLLEAIDAIEQPSRPTDKPLRLPLQDVYK.I
	H20140801_8.11908.11908.4	3.5596	0.3195	99.9	3356.88	3355.87	1.5	39019	8	5.7536	5.02	28.7	1	K.TLLEAIDAIEQPSRPTDKPLRLPLQDVYK.I
	H20140801_9.12005.12005.4	3.1519	0.3944	100	3356.88	3355.87	2	9269.8	4	5.29143	5.02	31.7	1	K.TLLEAIDAIEQPSRPTDKPLRLPLQDVYK.I
	H20140801_7.11853.11853.5	3.9374	0.2736	99.8	3356.87	3355.87	-0.3	13007.8	7	5.2091	5.02	31.5	1	K.TLLEAIDAIEQPSRPTDKPLRLPLQDVYK.I
	20140801_3.3914.3914.2	3.4593	0.3878	100	1025.61	1025.61	-1.2	679986	1	8.01088	10.06	94.7	1	K.IGGIGTVPVGR.V
	H20140801_3.4463.4463.2	2.6975	0.4362	100	1035.62	1035.62	-2.4	110437	1	7.1697	10.06	94.7	1	K.IGGIGTVPVGR.V
	20140801_3a.11644.11644.2	6.2937	0.5514	100	2431.34	2430.33	0.7	13529	1	11.6631	6.56	73.5	2	R.VETGVIKPGMVVTFAPAGVTTEVK.S
	20140801_4.9104.9104.2	4.9605	0.5154	100	2431.34	2430.33	2.8	6155.8	1	8.57572	6.56	52.9	1	R.VETGVIKPGMVVTFAPAGVTTEVK.S
	20140801_3a.11558.11558.3	4.3949	0.4157	100	2431.34	2430.33	1.1	271792	1	7.06716	6.56	53.1	1	R.VETGVIKPGMVVTFAPAGVTTEVK.S
	20140801_5.7867.7867.3	4.0684	0.3272	100	2431.34	2430.33	3.6	16380.7	1	5.64031	6.56	40.9	1	R.VETGVIKPGMVVTFAPAGVTTEVK.S
	H20140801_3a.11331.11331.2	6.218	0.7039	100	2446.35	2446.36	-3.5	14550.6	1	13.164	6.56	82.4	7	R.VETGVIKPGMVVTFAPAGVTTEVK.S
	H20140801_3a.11771.11771.3	3.2576	0.3194	99.8	2447.36	2446.36	-0.9	51659.3	1	5.23863	6.56	49.2	1	R.VETGVIKPGMVVTFAPAGVTTEVK.S
	20140801_3.5618.5618.2	7.0711	0.6325	100	2551.2	2550.2	-2.6	37499.2	1	12.9263	4.84	93.5	4	K.SVEMHHEQLEQGVPGDNVGFNVK.N
	H20140801_3.5564.5564.2	6.7592	0.5697	100	2559.22	2558.22	-0.9	63017.3	1	10.9184	4.84	90	2	K.SVEMHHEQLEQGVPGDNVGFNVK.N
	20140801_11.8178.8178.4	4.6492	0.4623	100	4446.15	4445.13	1.9	6683.8	1	6.76519	7.34	31	1	K.NDPPKGCASFNATVIVLNHPGQISAGYSPVLDCHTAHIACR.F
	20140801_12.7627.7627.4	3.6135	0.3555	100	4447.14	4445.13	-0.3	15542.9	77	5.06392	7.34	20.9	1	K.NDPPKGCASFNATVIVLNHPGQISAGYSPVLDCHTAHIACR.F
	20140801_5.8787.8787.3	5.2339	0.5752	100	3258.57	3256.55	2.4	39087.4	1	8.73176	6.47	44.2	1	K.GCASFNATVIVLNHPGQISAGYSPVLDCHTA.H
	20140801_6.9802.9802.3	5.9584	0.552	100	3257.56	3256.55	0.2	14818	1	8.69189	6.47	40.5	1	K.GCASFNATVIVLNHPGQISAGYSPVLDCHTA.H
	H20140801_6.9742.9742.3	5.0839	0.4508	99.6	3259.57	3256.55	1.3	15320.1	11	7.83821	6.47	29.5	1	K.GCASFNATVIVLNHPGQISAGYSPVLDCHTA.H
	20140801_5.2488.2488.2	4.9905	0.5917	100	1858.86	1856.85	2.4	10143.5	1	10.5376	7.27	80.8	2	A.GYSPVLDCHTAHIACR.F
	H20140801_5.2620.2620.2	5.202	0.59	100	1867.86	1866.86	-0.6	7810.7	1	12.1963	7.27	66.7	2	A.GYSPVLDCHTAHIACR.F
	20140801_3.1723.1723.2	2.3739	0.2388	99.8	866.47	866.473	-3.3	6705.5	1	4.38789	7.33	100	1	K.KLEDHPK.F
	20140801_4.9022.9022.2	5.2001	0.5477	100	2312.13	2311.12	0.9	8905.1	1	10.8887	6.56	70	5	K.FVPSKPMCVEAFSEYPPLGR.F
	20140801_5.7163.7163.2	4.2203	0.5875	100	2312.13	2311.12	0.9	4460.2	1	9.77781	6.56	57.1	5	K.FVPSKPMCVEAFSEYPPLGR.F
	20140801_6.7976.7976.2	3.4431	0.3799	100	2312.13	2311.12	1.9	1788.9	1	7.87131	6.56	41.7	3	K.FVPSKPMCVEAFSEYPPLGR.F
	20140801_7.8065.8065.2	2.6976	0.4835	100	2312.13	2311.12	1.6	1694.5	1	7.77057	6.56	41.7	2	K.FVPSKPMCVEAFSEYPPLGR.F
	20140801_4.9070.9070.3	3.7321	0.3815	100	2312.13	2311.12	-0.8	40241	3	8.07575	6.56	39.7	1	K.FVPSKPMCVEAFSEYPPLGR.F
	20140801_5.7685.7685.3	4.6638	0.5013	100	2312.13	2311.12	2	254386	1	9.3659	6.56	57.6	1	K.FVPSKPMCVEAFSEYPPLGR.F
	20140801_6.8330.8330.3	4.191	0.5516	100	2312.13	2311.12	-0.5	47519	1	8.33368	6.56	50.8	1	K.FVPSKPMCVEAFSEYPPLGR.F
	20140801_7.8270.8270.3	4.6341	0.5158	100	2312.13	2311.12	2	7868.8	1	8.63215	6.56	43.1	1	K.FVPSKPMCVEAFSEYPPLGR.F
	20140801_8.8436.8436.3	3.6182	0.4797	100	2312.13	2311.12	0.7	9350.4	1	6.98661	6.56	44.6	2	K.FVPSKPMCVEAFSEYPPLGR.F
	H20140801_4.8782.8782.2	3.6951	0.4607	100	2330.15	2329.15	-1.2	3019.2	1	8.45414	6.56	48.1	2	K.FVPSKPMCVEAFSEYPPLGR.F
	H20140801_5.7228.7228.2	3.3325	0.4874	100	2329.15	2329.15	0.9	2945.6	1	7.40863	6.56	48.1	3	K.FVPSKPMCVEAFSEYPPLGR.F
	H20140801_6.8165.8165.2	3.6932	0.5541	100	2330.15	2329.15	-1.8	3704.9	1	10.3228	6.56	65.4	6	K.FVPSKPMCVEAFSEYPPLGR.F
	H20140801_4.8567.8567.3	3.6118	0.4445	100	2329.15	2329.15	2	25345	1	7.66659	6.56	42.4	1	K.FVPSKPMCVEAFSEYPPLGR.F
	H20140801_5.7834.7834.3	3.9742	0.426	100	2330.16	2329.15	3.3	75473.6	1	6.63716	6.56	50.8	3	K.FVPSKPMCVEAFSEYPPLGR.F
	H20140801_6.8582.8582.3	4.3007	0.4217	100	2330.15	2329.15	0.9	11332.1	3	6.55561	6.56	38.3	2	K.FVPSKPMCVEAFSEYPPLGR.F
	H20140801_7.8205.8205.3	3.6379	0.3616	100	2330.16	2329.15	2.1	7136	1	6.86565	6.56	43.9	1	K.FVPSKPMCVEAFSEYPPLGR.F
Locus		Spectrum Count	Sequence Coverage	Length	MolWt	pI	Validation Status	NSAF	EMPAI	Descriptive Name	HRedundancy	LRedundancy
YPL154C		10	0.148	405	44499	4.8	U	0.000665607	0.406048	PEP4 SGDID:S000006075, Chr XVI from 260931-259714, Genome Release 64-1-1, reverse complement, Verified ORF, "Vacuolar aspartyl protease (proteinase A), required for the posttranslational precursor maturation of vacuolar proteinases; important for protein turnover after oxidative damage; synthesized as a zymogen, self-activates"	1	9
Unique	FileName	XCorr	DeltCN	Conf%	M+H+	CalcM+H+	PPM	TotalIntensity	SpR	Prob Score	pI	IonProportion	Redundancy	Sequence
*	20140801_2.11345.11345.2	3.7826	0.2559	100	1917.91	1915.91	-2.3	71708.2	1	6.46555	4.14	50	3	K.QDFAEATSEPGLTFAFGK.F
*	20140801_4.6484.6484.2	2.9373	0.3974	100	1331.74	1331.75	-1.7	76319.8	1	7.30677	9.08	77.8	1	K.FKGDITWLPVR.R
*	20140801_5.5640.5640.2	2.7241	0.3685	100	1331.75	1331.75	0	9613.6	1	6.85407	9.08	66.7	1	K.FKGDITWLPVR.R
*	20140801_11.5469.5469.2	2.9502	0.3275	100	1488.85	1487.85	0.3	14875.8	1	5.7949	10.88	65	1	K.FKGDITWLPVRR.K
*	20140801_3a.6006.6006.2	4.4592	0.5136	100	1700.79	1699.79	-0.2	34035	1	7.95957	8.26	78.3	1	K.KGWTGQYTLDCNTR.D
*	20140801_4.3907.3907.2	4.417	0.4022	100	1700.79	1699.79	-0.8	23122.4	1	8.74492	8.26	68.2	1	K.KGWTGQYTLDCNTR.D
*	H20140801_3a.6039.6039.2	4.0617	0.5547	100	1717.81	1717.81	0.7	15018	1	9.23956	8.26	69.6	1	K.KGWTGQYTLDCNTR.D
*	20140801_2.11430.11430.2	3.0801	0.4018	100	1761.88	1760.89	-4.3	148775	1	5.62795	6.56	66.7	1	K.YYSIYDLGNNAVGLAK.A
Locus		Spectrum Count	Sequence Coverage	Length	MolWt	pI	Validation Status	NSAF	EMPAI	Descriptive Name	HRedundancy	LRedundancy
YFL039C		85	0.557	375	41690	5.7	U	0.00724846	2.60579	ACT1 SGDID:S000001855, Chr VI from 54377-53260,54696-54687, Genome Release 64-1-1, reverse complement, Verified ORF, "Actin, structural protein involved in cell polarization, endocytosis, and other cytoskeletal functions"	24	61
Unique	FileName	XCorr	DeltCN	Conf%	M+H+	CalcM+H+	PPM	TotalIntensity	SpR	Prob Score	pI	IonProportion	Redundancy	Sequence
*	20140801_2.2131.2131.2	2.4639	0.3422	100	976.446	976.448	-2.8	114499	1	5.98174	4.46	100	1	K.AGFAGDDAPR.A
*	20140801_7.4299.4299.2	3.0042	0.3637	100	1198.7	1198.71	-1.5	48619.3	1	7.36047	12	94.4	1	R.AVFPSIVGRPR.H
*	20140801_8.4409.4409.2	2.9429	0.3815	100	1198.7	1198.71	-0.9	16036.5	1	7.40875	12	78.9	2	R.AVFPSIVGRPR.H
*	H20140801_7.4199.4199.2	2.6306	0.4253	100	1218.72	1218.72	-2.3	28598.4	1	6.79598	12	94.4	1	R.AVFPSIVGRPR.H
*	20140801_5.1864.1864.2	3.2511	0.4036	100	1186.59	1185.59	-2.5	145124	1	8.75802	9.08	100	1	R.HQGIMVGMGQK.D
*	H20140801_5.2129.2129.2	3.0822	0.3181	100	1193.6	1193.6	-0.1	56013.4	1	6.9977	9.08	94.4	1	R.HQGIMVGMGQK.D
*	20140801_2.1852.1852.2	2.9361	0.3923	100	1354.62	1354.62	-4.3	12958.4	1	6.67147	4.72	73.7	3	K.DSYVGDEAQSKR.G
*	20140801_3a.319.319.3	3.485	0.3905	100	1947.9	1946.9	1.4	173507	1	6.02855	4.4	60.5	1	R.YPIEHGIVTNWDDMEK.I
*	20140801_12.11851.11851.3	5.035	0.5179	100	3445.65	3443.63	4.7	16950.2	1	8.94041	5.56	44.3	2	R.YPIEHGIVTNWDDMEKIWHHTFYNELR.V
*	20140801_9.12926.12926.5	3.2342	0.3082	99.7	3445.63	3443.63	0.4	13910.2	1	4.83489	5.56	41.1	1	R.YPIEHGIVTNWDDMEKIWHHTFYNELR.V
*	20140801_10.4965.4965.2	3.8195	0.536	100	1515.75	1515.75	2.5	4617.3	1	9.0543	7.41	83.3	2	K.IWHHTFYNELR.V
*	20140801_11.4374.4374.2	3.8497	0.4809	100	1515.76	1515.75	4.5	39749.7	1	8.00043	7.41	88.9	1	K.IWHHTFYNELR.V
*	H20140801_11.4438.4438.2	2.2627	0.3536	99.9	1525.76	1525.76	3.9	2701.9	8	5.92735	7.41	38.9	1	K.IWHHTFYNELR.V
*	H20140801_3.5238.5238.2	5.6562	0.5413	100	1980.03	1980.04	-3.3	197008	1	10.1951	4.72	81.5	1	R.VAPEEHPVLLTEAPMNPK.S
*	H20140801_3.5197.5197.3	3.2574	0.272	99.6	1980.03	1980.04	-2.9	164158	3	4.50741	4.72	50	1	R.VAPEEHPVLLTEAPMNPK.S
*	20140801_10.12432.12432.3	6.4519	0.6046	100	3106.69	3105.67	3.9	82104.3	1	9.7519	6.51	51.9	1	R.TTGIVLDSGDGVTHVVPIYAGFSLPHAILR.I
*	20140801_8.13107.13107.3	6.7254	0.5752	100	3106.69	3105.67	5	32839.1	1	10.824	6.51	53.8	2	R.TTGIVLDSGDGVTHVVPIYAGFSLPHAILR.I
*	20140801_9.12838.12838.3	6.1482	0.6175	100	3106.67	3105.67	-1.1	42091.4	1	9.9382	6.51	47.4	3	R.TTGIVLDSGDGVTHVVPIYAGFSLPHAILR.I
*	20140801_10.12481.12481.4	3.7518	0.5146	100	3107.7	3105.67	4.9	1.65835e+06	30	8.38374	6.51	40	1	R.TTGIVLDSGDGVTHVVPIYAGFSLPHAILR.I
*	20140801_8.13060.13060.4	5.1217	0.4894	100	3108.69	3105.67	2.4	97827.2	2	8.09305	6.51	35	3	R.TTGIVLDSGDGVTHVVPIYAGFSLPHAILR.I
*	20140801_8.12825.12825.5	3.6262	0.2803	99.7	3107.68	3105.67	1.2	10808	1	5.38143	6.51	34.9	1	R.TTGIVLDSGDGVTHVVPIYAGFSLPHAILR.I
*	20140801_9.12621.12621.5	3.7445	0.3321	99.9	3107.69	3105.67	1.8	10327.5	21	5.60962	6.51	29.2	1	R.TTGIVLDSGDGVTHVVPIYAGFSLPHAILR.I
*	H20140801_8.12859.12859.3	6.4683	0.5326	100	3117.69	3115.68	-0.3	61853.2	1	9.96378	6.51	43.6	3	R.TTGIVLDSGDGVTHVVPIYAGFSLPHAILR.I
*	H20140801_8.12577.12577.4	4.2561	0.4199	100	3117.69	3115.68	0.7	43713.4	1	6.37943	6.51	35.5	2	R.TTGIVLDSGDGVTHVVPIYAGFSLPHAILR.I
*	H20140801_9.12515.12515.4	5.1962	0.4426	100	3119.71	3115.68	3.6	118450	1	7.9638	6.51	38.5	1	R.TTGIVLDSGDGVTHVVPIYAGFSLPHAILR.I
*	20140801_2.9613.9613.2	4.4901	0.4562	100	1790.89	1790.89	-1.4	102988	1	8.683	4.14	78.6	3	K.SYELPDGQVITIGNER.F
*	H20140801_2.9262.9262.2	4.1753	0.4527	100	1801.9	1800.9	-2.5	94343.2	1	8.86109	4.14	88.5	6	K.SYELPDGQVITIGNER.F
*	20140801_7.9730.9730.2	3.3012	0.518	99.7	1942.03	1941.02	1.4	7459.4	1	8.31373	5.63	46.7	1	R.FRAPEALFHPSVLGLESA.G
*	20140801_10.11877.11877.3	3.8628	0.3268	99.9	3293.69	3292.67	4.7	5002.7	1	6.49769	5.8	35	2	R.FRAPEALFHPSVLGLESAGIDQTTYNSIMK.C
*	20140801_11.11821.11821.3	6.2951	0.5326	100	3294.68	3292.67	2.3	33183.4	1	9.87097	5.8	43.1	2	R.FRAPEALFHPSVLGLESAGIDQTTYNSIMK.C
*	20140801_12.11328.11328.3	6.4665	0.4955	100	3294.68	3292.67	3	14795.1	1	9.26481	5.8	48.1	5	R.FRAPEALFHPSVLGLESAGIDQTTYNSIMK.C
*	20140801_8.11832.11832.3	5.6561	0.4801	100	3293.67	3292.67	0.2	10392.2	1	9.3322	5.8	40.5	3	R.FRAPEALFHPSVLGLESAGIDQTTYNSIMK.C
*	20140801_9.12237.12237.3	6.8998	0.6517	100	3293.67	3292.67	1.1	19839.1	1	11.6474	5.8	46.2	1	R.FRAPEALFHPSVLGLESAGIDQTTYNSIMK.C
*	20140801_12.11219.11219.4	3.8022	0.4551	100	3294.67	3292.67	-0.4	24487.8	131	6.74129	5.8	24	1	R.FRAPEALFHPSVLGLESAGIDQTTYNSIMK.C
*	20140801_8.12391.12391.4	4.1321	0.396	100	3294.68	3292.67	2.6	16721	2	5.82404	5.8	31.8	1	R.FRAPEALFHPSVLGLESAGIDQTTYNSIMK.C
*	20140801_9.12297.12297.4	4.1537	0.4774	100	3293.68	3292.67	2.8	13606.6	5	7.5747	5.8	28.2	1	R.FRAPEALFHPSVLGLESAGIDQTTYNSIMK.C
*	H20140801_12.11231.11231.3	4.4344	0.4197	100	3311.69	3310.69	-0.9	13466.2	1	6.51751	5.8	35	1	R.FRAPEALFHPSVLGLESAGIDQTTYNSIMK.C
*	H20140801_8.12171.12171.3	4.4483	0.3964	100	3311.7	3310.69	2.5	10404.1	7	5.82277	5.8	30	1	R.FRAPEALFHPSVLGLESAGIDQTTYNSIMK.C
*	H20140801_9.12247.12247.3	5.9474	0.5045	100	3312.7	3310.69	1.5	20829.6	1	9.59789	5.8	41.2	3	R.FRAPEALFHPSVLGLESAGIDQTTYNSIMK.C
*	20140801_3a.14841.14841.3	5.6243	0.535	100	2990.51	2989.5	3.7	71329.9	1	9.37816	4.72	55.6	8	R.APEALFHPSVLGLESAGIDQTTYNSIMK.C
*	H20140801_3a.14982.14982.3	3.1222	0.3126	99.6	2999.51	2997.51	-3.3	52280.8	1	5.11521	4.72	39.7	1	R.APEALFHPSVLGLESAGIDQTTYNSIMK.C
*	20140801_3a.12007.12007.3	3.5711	0.273	99.7	2372.19	2371.18	1.6	43479.4	38	4.80119	6.56	37.3	1	R.KELYGNIVMSGGTTMFPGIAER.M
*	20140801_2.14102.14102.2	3.8474	0.4303	100	2244.08	2243.08	-3.2	53142.8	1	7.02469	4.46	58.1	3	K.ELYGNIVMSGGTTMFPGIAER.M
*	20140801_4.2238.2238.2	2.3857	0.2643	99.8	923.568	923.567	1.3	38332.9	2	6.64037	9.08	84.6	1	K.IIAPPERK.Y
*	20140801_3.2962.2962.2	3.1169	0.3655	100	1625.75	1625.76	-4.1	9581.8	1	6.80031	5.52	65.2	1	K.QEYDESGPSIVHHK.C
*	H20140801_3.3080.3080.2	3.146	0.4335	100	1633.77	1633.77	-1.6	17636.3	1	7.38733	5.52	73.9	1	K.QEYDESGPSIVHHK.C
Locus		Spectrum Count	Sequence Coverage	Length	MolWt	pI	Validation Status	NSAF	EMPAI	Descriptive Name	HRedundancy	LRedundancy
YNL255C		13	0.556	153	17103	7.8	U	0.00323015	2.59749	GIS2 SGDID:S000005199, Chr XIV from 167790-167329, Genome Release 64-1-1, reverse complement, Verified ORF, "Translational activator for mRNAs with internal ribosome entry sites; associates with polysomes and binds to a specific subset of mRNAs; ortholog of human ZNF9/CNBP, a gene involved in myotonic dystrophy type 2"	3	10
Unique	FileName	XCorr	DeltCN	Conf%	M+H+	CalcM+H+	PPM	TotalIntensity	SpR	Prob Score	pI	IonProportion	Redundancy	Sequence
*	20140801_2.3023.3023.2	3.0487	0.4207	100	1401.6	1401.61	-3.9	236135	1	8.61038	4.4	78.9	1	K.IGHLAEDCDSER.L
*	H20140801_2.3042.3042.2	3.3351	0.406	100	1411.61	1411.61	-3.2	209810	1	8.42914	4.4	94.1	1	K.IGHLAEDCDSER.L
*	20140801_7.2390.2390.2	2.1381	0.3669	99.8	2352.02	2351.01	0.9	2480	1	5.90896	7.89	42.3	1	R.LCYNCNKPGHVQTDCTMPR.T
*	H20140801_7.2649.2649.3	3.1629	0.299	99.7	2371.04	2369.04	-2.6	5973.5	1	5.2075	7.89	42.9	1	R.LCYNCNKPGHVQTDCTMPR.T
*	20140801_4.2537.2537.3	2.5331	0.3755	99.9	1493.64	1493.64	-1.2	60953.3	1	6.11153	8.01	72.2	1	R.CFNCNQTGHISR.E
*	20140801_3a.4479.4479.2	3.4686	0.5549	100	1427.56	1427.56	-1.1	6714.2	1	10.1345	8.01	80	1	K.CYTCGQAGHMSR.D
*	20140801_4.2086.2086.2	1.7846	0.3998	99.8	1427.56	1427.56	-0.7	1375.2	1	6.44729	8.01	47.4	1	K.CYTCGQAGHMSR.D
*	20140801_3.3159.3159.2	4.3806	0.5141	100	1595.69	1595.69	-1.9	73670.5	1	10.0981	7.16	95.2	1	R.LCYNCNETGHISK.D
*	20140801_3a.5128.5128.2	4.154	0.5947	100	1595.69	1595.69	-1.4	10984.2	1	9.71835	7.16	72.7	1	R.LCYNCNETGHISK.D
*	H20140801_3.3191.3191.2	4.6149	0.5064	100	1603.7	1603.71	-2.7	60442.7	1	9.45256	7.16	100	1	R.LCYNCNETGHISK.D
*	20140801_3a.5370.5370.2	5.8835	0.6443	100	2167.93	2166.94	-3.3	16309.5	1	11.8559	7.05	89.3	3	R.LCYNCNETGHISKDCPKA.-
Locus		Spectrum Count	Sequence Coverage	Length	MolWt	pI	Validation Status	NSAF	EMPAI	Descriptive Name	HRedundancy	LRedundancy
YOR007C		13	0.168	346	37218	4.8	U	0.00110373	0.472312	SGT2 SGDID:S000005533, Chr XV from 339978-338938, Genome Release 64-1-1, reverse complement, Verified ORF, "Glutamine-rich cytoplasmic protein that serves as a scaffold for binding Get4/5p and other proteins required to mediate posttranslational insertion of tail-anchored proteins into the ER membrane; has similarity to human cochaperone SGT"	5	12
Unique	FileName	XCorr	DeltCN	Conf%	M+H+	CalcM+H+	PPM	TotalIntensity	SpR	Prob Score	pI	IonProportion	Redundancy	Sequence
*	20140801_4.5753.5753.2	4.5679	0.5445	100	1873.97	1872.96	4.3	9643	1	9.39397	7.33	66.7	2	K.SEFKGQHLADILNSASR.V
*	20140801_3a.6877.6877.2	4.1156	0.5541	100	1381.71	1381.72	-2.7	156060	1	10.619	7.33	95.2	1	K.GQHLADILNSASR.V
*	20140801_3a.5006.5006.2	4.2727	0.6062	100	1617.82	1617.82	-3.2	5930.7	1	10.5988	7.25	73.9	2	R.AAAHSSLKEYDQAVK.D
*	20140801_3a.5062.5062.3	3.2931	0.4375	100	1617.82	1617.82	-1.3	38515.5	1	6.85476	7.25	63.2	1	R.AAAHSSLKEYDQAVK.D
*	H20140801_3a.4986.4986.2	2.4063	0.4257	100	1633.84	1633.85	-4.4	2502.5	1	7.15881	7.25	57.1	1	R.AAAHSSLKEYDQAVK.D
*	20140801_3.3659.3659.2	3.6129	0.4173	100	1724.89	1724.89	2.7	142604	1	6.8385	6.56	80	1	K.YAQGKPEEALEAYKK.V
*	H20140801_3.3676.3676.2	4.4675	0.5163	100	1748.92	1748.93	-2	93150.9	1	9.13475	6.56	88	2	K.YAQGKPEEALEAYKK.V
*	H20140801_3.3709.3709.3	3.1242	0.3406	99.9	1748.93	1748.93	-1.3	230424	2	6.51766	6.56	54.8	1	K.YAQGKPEEALEAYKK.V
*	20140801_4.2682.2682.2	4.3591	0.2949	100	1315.76	1315.76	-0.5	31222.4	1	5.81751	8.64	100	1	K.KKVEQSLNLEK.T
*	H20140801_4.2685.2685.2	3.4032	0.2688	100	1339.8	1339.8	-0.5	25822.1	1	6.06159	8.64	88.9	1	K.KKVEQSLNLEK.T
Locus		Spectrum Count	Sequence Coverage	Length	MolWt	pI	Validation Status	NSAF	EMPAI	Descriptive Name	HRedundancy	LRedundancy
YJR145C		17	0.295	261	29410	10.1	U	0.00223782	0.972423	RPS4A SGDID:S000003906, Chr X from 702798-702027,703068-703055, Genome Release 64-1-1, reverse complement, Verified ORF, "Protein component of the small (40S) ribosomal subunit; mutation affects 20S pre-rRNA processing; identical to Rps4Bp and has similarity to rat S4 ribosomal protein"	4	13
Unique	FileName	XCorr	DeltCN	Conf%	M+H+	CalcM+H+	PPM	TotalIntensity	SpR	Prob Score	pI	IonProportion	Redundancy	Sequence
	20140801_8.10706.10706.3	3.3615	0.2984	100	1456.91	1455.9	2.9	5624.5	1	6.17219	10.06	65.7	1	K.LRESLPLIVFLR.N
	20140801_9.10928.10928.3	2.7263	0.3792	99.9	1456.91	1455.9	0.4	1844.5	1	6.62191	10.06	48.4	2	K.LRESLPLIVFLR.N
	20140801_6.2539.2539.2	3.0263	0.375	100	1328.72	1327.71	0.6	7688	1	6.65646	8.8	68.4	2	K.KGVPYVVTHDGR.T
	20140801_6.2286.2286.3	2.2917	0.3847	99.8	1327.71	1327.71	-1.9	11194.2	16	5.65294	8.8	58.8	1	K.KGVPYVVTHDGR.T
	20140801_3a.12416.12416.3	5.121	0.5191	100	2390.19	2386.18	-2.6	69433.8	1	8.36328	5.63	51.7	3	R.HDGGFDLVHIKDSLDNTFVTR.L
	H20140801_3a.12548.12548.3	4.8566	0.3725	100	2405.2	2404.2	-1.8	58918.9	1	7.05537	5.63	48.2	3	R.HDGGFDLVHIKDSLDNTFVTR.L
	20140801_5.8195.8195.2	5.6123	0.4654	100	2117.19	2116.18	0.8	9088.3	1	8.88264	8.64	67.7	3	R.LNNVFVIGEQGKPYISLPK.G
	20140801_6.9091.9091.2	3.5024	0.3511	100	2117.18	2116.18	-0.1	5109.6	5	6.96044	8.64	43.3	1	R.LNNVFVIGEQGKPYISLPK.G
	H20140801_5.8321.8321.2	3.9645	0.4783	100	2133.22	2132.21	2.2	5948.1	1	8.34881	8.64	56.7	1	R.LNNVFVIGEQGKPYISLPK.G
Locus		Spectrum Count	Sequence Coverage	Length	MolWt	pI	Validation Status	NSAF	EMPAI	Descriptive Name	HRedundancy	LRedundancy
YHR010W		12	0.279	136	15531	10.4	U	0.00280803	0.901078	RPL27A SGDID:S000001052, Chr VIII from 126521-126551,127113-127492, Genome Release 64-1-1, Verified ORF, "Protein component of the large (60S) ribosomal subunit, nearly identical to Rpl27Bp and has similarity to rat L27 ribosomal protein"	4	13
Unique	FileName	XCorr	DeltCN	Conf%	M+H+	CalcM+H+	PPM	TotalIntensity	SpR	Prob Score	pI	IonProportion	Redundancy	Sequence
	20140801_7.1372.1372.2	3.3639	0.3857	100	1436.83	1435.83	-2.3	2874.2	1	8.0192	8.64	70	2	K.KVVIVKPHDEGSK.S
	H20140801_7.1430.1430.2	3.506	0.4937	100	1459.86	1459.87	-4.3	2277.9	1	10.4052	8.64	71.4	2	K.KVVIVKPHDEGSK.S
	20140801_4.1815.1815.2	2.1406	0.3243	99.6	1307.74	1307.73	3.5	833.9	1	7.14913	7.33	47.4	1	K.VVIVKPHDEGSK.S
	20140801_10.4112.4112.2	2.095	0.4534	100	1491.79	1490.79	1.5	2095.9	4	6.85952	7.41	33.3	1	K.SHPFGHALVAGIER.Y
	20140801_9.4257.4257.2	2.9828	0.634	100	1491.8	1490.79	4.3	2115	1	11.7507	7.41	70.8	1	K.SHPFGHALVAGIER.Y
	20140801_10.4722.4722.3	2.6646	0.351	99.8	1490.79	1490.79	2.1	2852.4	1	5.94205	7.41	51.3	1	K.SHPFGHALVAGIER.Y
	20140801_5.3158.3158.2	3.5493	0.4435	100	1325.74	1325.73	2.7	105767	1	8.31377	9.08	94.4	2	K.VVNYNHLLPTR.Y
	H20140801_5.3203.3203.2	3.3649	0.373	100	1335.74	1335.74	-0.8	39429.1	1	7.03765	9.08	88.9	2	K.VVNYNHLLPTR.Y
Locus		Spectrum Count	Sequence Coverage	Length	MolWt	pI	Validation Status	NSAF	EMPAI	Descriptive Name	HRedundancy	LRedundancy
YDR171W		14	0.101	375	42817	5.1	U	0.00119809	0.261828	HSP42 SGDID:S000002578, Chr IV from 806621-807748, Genome Release 64-1-1, Verified ORF, "Small heat shock protein (sHSP) with chaperone activity; forms barrel-shaped oligomers that suppress unfolded protein aggregation; involved in cytoskeleton reorganization after heat shock"	4	10
Unique	FileName	XCorr	DeltCN	Conf%	M+H+	CalcM+H+	PPM	TotalIntensity	SpR	Prob Score	pI	IonProportion	Redundancy	Sequence
*	20140801_8.2150.2150.3	2.5579	0.336	99.7	1588.72	1587.71	0.9	2905.3	1	6.27699	9.02	45.7	1	R.RYPSYYHCNTAR.N
*	20140801_11.6476.6476.3	4.1267	0.4392	100	2818.5	2817.49	1.4	4745.4	1	8.08181	8.8	34.7	2	K.KSSSFAHLQAPSPIPDPLQVSKPETR.M
*	H20140801_11.6335.6335.3	4.8795	0.3704	100	2844.53	2843.53	0.6	9341.4	1	6.44027	8.8	40.6	2	K.KSSSFAHLQAPSPIPDPLQVSKPETR.M
*	20140801_10.7845.7845.3	3.3167	0.4065	100	2690.4	2689.39	2.3	2732.4	10	6.86176	7.33	25.8	1	K.SSSFAHLQAPSPIPDPLQVSKPETR.M
*	20140801_11.7359.7359.3	5.0377	0.3674	100	2691.41	2689.39	3.2	15815.4	1	6.87505	7.33	40.3	4	K.SSSFAHLQAPSPIPDPLQVSKPETR.M
*	20140801_9.7302.7302.3	3.7288	0.4225	100	2690.41	2689.39	3.1	3468.8	6	7.0096	7.33	27.3	2	K.SSSFAHLQAPSPIPDPLQVSKPETR.M
*	H20140801_10.7697.7697.3	3.3801	0.2823	99.6	2708.43	2707.42	3.2	3060.3	1	5.91281	7.33	29.2	1	K.SSSFAHLQAPSPIPDPLQVSKPETR.M
*	H20140801_9.7282.7282.3	3.838	0.4161	100	2708.43	2707.42	2.6	2459.4	1	6.81301	7.33	26.9	1	K.SSSFAHLQAPSPIPDPLQVSKPETR.M
